# Supplementary material for: A kappa opioid receptor agonist, difelikefalin, improves acute kidney injury in experimental sepsis models
Source: PLoS One. 2026 Apr 21;21(4):e0343693. doi: 10.1371/journal.pone.0343693 (PMC13098930; doi:10.1371/journal.pone.0343693)
Supplement: S1 Table — (XLSX) [file pone.0343693.s003.xlsx]

## Sheet: Fig.1B&C
live imaging
LPS	0-150s						150-300s						>300s
	control		LPS				control		LPS				control		LPS
	vehicle	difelikefalin 1mpk	vehicle	difelikefalin 0.3mpk	difelikefalin 1mpk		vehicle	difelikefalin 1mpk	vehicle	difelikefalin 0.3mpk	difelikefalin 1mpk		vehicle	difelikefalin 1mpk	vehicle	difelikefalin 0.3mpk	difelikefalin 1mpk
	100	100	0	50	100		0	0	0	25	0		0	0	1000	25	0
	100	100	0	100	33.3333		0	0	0	0	50		0	0	100	0	16.6667
	100	100	0	75	75		0	0	0	25	25		0	0	100	0	0
	100	100	0	60	40		0	0	0	40	40		0	0	100	0	20
	100	100	0	0	0		0	0	0	0	50		0	0	100	100	50
	100	100	0	100	20		0	0	33.333	0	60		0	0	66.6667	0	20
			0		100		0	0	0		0				100		0
					0						33.3333						66.6667
CLP	0-150s						150-300s						>300s
	sham		CLP				sham		CLP				sham		CLP
	vehicle	difelikefalin 1mpk	vehicle	difelikefalin 0.3mpk	difelikefalin 1mpk		vehicle	difelikefalin 1mpk	vehicle	difelikefalin 0.3mpk	difelikefalin 1mpk		vehicle	difelikefalin 1mpk	vehicle	difelikefalin 0.3mpk	difelikefalin 1mpk
	100	100	0	100	75		0	0	0	0	25		0	0	100	0	0
	100	100	100	0	60		0	0	0	0	40		0	0	0	100	0
	100	100	0	71.4286	0		0	0	0	28.5714	20		0	0	100	0	80
	100	100	0	0	100		0	0	0	0	0		0	0	100	100	0
	100	100	75	100	100		0	0	25	0	0		0	0	0	0	0
	100	100	0	0	100		0	0	0	0	0		0	0	100	100	0
			0				0	0	0						100

## Sheet: Fig.1D
urine volume
	LPS-	LPS+
	vehicle	vehicle	difelkefalin 0.3 mpk	difelkefalin 1mpk
	0.3	0.24	0.0769	0.43
	0.24	0.17	0.21	0.15
	0.31	0	0	0.04
	0.55	0.1	0.2712	0.2
	0.39	0.2	0.2249	0.54
	0.6657	0.3	0.0851	0.63
	0.1675	0.18	0.322	0.46
	0.4688	0.04	0.4405	0.55
	0.1755	0.1411	0.2263
	0.708	0.1708	0.4063
	0.5633	0.3632	0.2946
		0.1957	0.2999
		0.1158	0.2562
		0.4038

## Sheet: Fig.2
live imaging
LPS	0-150s				150-300s				>300s
	LPS				LPS				LPS
	control	7 days	3 days		vehicle	7 days	3 days		vehicle	7 days	3 days
	0	66.6667	50		50	33.3333	50		50	0	0
	80	3.3333	0		20	16.6667	0		0	0	100
	100	0	100		0	80	0		0	20	0
	0	0	100		0	25	0		100	75	0
	60	60	100		40	40	0		0	0	0
	0	100	100		100	0	0		0	0	0
	20		100		40		0		40		0
	33.3333				66.6666				0

## Sheet: Fig.3
mortality
	control	treated
12
24	1
36	2
48	1	1
60	2
72		2
84	2
96
108
120
136
144

## Sheet: Fig.4B
live imaging
LPS	0-150s					150-300s					>300s
	sham		denervation			sham		denervation			sham		denervation
	vehicle	difelikefalin	vehicle	difelikefalin		vehicle	difelikefalin	vehicle	difelikefalin		vehicle	difelikefalin	vehicle	difelikefalin
	0	100	0	33.333		0	0	50	66.666		100	0	50	0
	0	33.3333	0	33.333		0	50	0	33.3333		100	16.6667	100	33.3333
	0	75	85.71	0		0	25	14.29	33.3333		100	0	0	66.6667
	0	40	0	100		0	40	0	0		100	20	100	0
	0	0	16.666	80		0	50	83.33	0		100	50	0	20
	0	20	20	100		33.3333	60	40	0		66.6667	20	40	0
	0	100				0	0				100	0
		0					33.333					66.6667

## Sheet: Fig.4C
plasma cytokine concentration
	3h									6h
	TNF		IL-6		IL-10		IFN			TNF		IL-6		IL-10		IFN
	vehicle	difelikefalin	vehicle	difelikefalin	vehicle	difelikefalin	vehicle	difelikefalin		vehicle	difelikefalin	vehicle	difelikefalin	vehicle	difelikefalin	vehicle	difelikefalin
	646.29	785.662	44.9616	70.1861	495.9	1210.68	28.47	9.02		95.79	94.89	14.0092	9.1896	144.28	309.13	239.78	90.54
	619.165	596.815	64.203	73.1527	515.02	608.71	79.97	12.64		170.34	132.02	15.1388	15.9037	207.6	482.15	247.7	88.13
	573.653	733.94	51.7049	92.1934	518.85	1076.95	116.95	37.03		151.15	111.15	25.8132	17.9748	151.97	205.97	846.09	203.87
	727.571	597.613	62.688	71.1863	631.66	817.07	36.49	27.4		91.29	108.44	16.8164	23.1686	136.65	183.39	268.74	155.59
	667.819	555.274	46.8678	68.653	769.29	773.11	31.67	15.78		140.21	124.75	18.6759	4.78823	169.13	291.74	475.65	306.65
	456.031	351.65	80.2836	66.0045	996.7	1061.67	41.33	26.87		73.32	93.99	9.37835	14.4982	148.88	267.69	732.3	230.93
	386.219	391.843	65.4859	71.6102	784.58	669.89	38.64	17.88		112.06	103.01	9.35141	9.1896	167.55	295.2	292.18	350.89
	439.194	358.89	44.9143	77.6578	669.89	857.21	18.93	41.87			148.42	13.5702	15.9037	191.41	262.58	1229.78	522.77
	358.085	435.986	56.6252	75.8225	948.93	1449.45	30.07	16.83				4.78823	17.9748	210.87	330.22	349.83	165.58
		387.826	46.8364		731.06	1174.39						14.4982		197.86	404.03	717.39	251.68

## Sheet: Fig.5
	TNF-α				CCL3				IL-10
	LPS (-)	LPS (+)	LPS (+)		LPS (-)	LPS (+)	LPS (+)		LPS (-)	LPS (+)	LPS (+)
	difelikefalin (-)	difelikefalin (-)	difelikefalin (+)		difelikefalin (-)	difelikefalin (-)	difelikefalin (+)		difelikefalin (-)	difelikefalin (-)	difelikefalin (+)
	1.00174	0.993175	1.66175		0.63538	1.89639	1.13889
	1.15645	0.667632	1.47		1.10883	0.92311	0.743886
	0.524051	1.58368	2.77077		1.11228	1.15314	1.11848
	1.6472	0.971573	1.52672		1.27611	0.911197	1.4509
	1	0.295695	1.65841		0.847733	0.90928	3.61706
	0.219079	4.38796	1.43327		1.17962	4.61704	2.27507
	4.56456	1.10788	0.476654		0.412088	0.983092	0.881367
	0.315851	0.351036	0.0233312		2.42667	0.356455	0.0540151
	3.16605	0.207906	0.550169		0.354514	0.541376	0.79446		0.198198		0.200366
	0.980523	1.54258	3.41153		2.82076	2.14065	1.60672		5.04545	4.47829	0.734659
	1.01986	87.7452	27.5623		0.601245	123.08	54.4599		1	69.7718	0.872993
		8.06852			1.66322	20.058				7.57805	17.1846
									data from sample #1-8 was not employed because of high cycle number (>30)

## Sheet: supple Fig.1
urine volume
hours	control						difelikefalin
1	1.76	0.6233	0.361	0.4345	0.2187	0.7123	0.36	1.28	0.6	0.2978	0.1795
2	2.42	3.0086	0.7969	0.3019	0.3982	2.572	3.82	8.81	5.23	0.4203	0.6355
3	1.6	1.3541	0.7403	0.504	0.5488	1.9913	5.66	8.09	9.4	5.7721	0.6072
4	0.56	0.4315	0.8342	0.7278	1.6595	1.1472	4.03	3.81	7.86	2.8419	3.1821
5	0.92	0.6559	0.6673	0.5632	0.7559	0.6659	6.63	1.1	4.98	2.2883	2.4503
6	1.07	0.4557	0.5195	0.7443	0.4991	0.532	3.41	0.69	4.11	3.5108	0.5179
7	0.7	0.4689	0.5523	0.4456	0.843	0.9273	1.51	0.87	2.83	2.0486	2.1166
pulse rate
hours	control						difelikefalin
0	409	430		379	472	440	395	402	390	460	399
1	395	387		379	441	424	388	362	380	431	425
2	393	410		398	459	444	372	341	400	394	393
3	381	434		383	451	454	409	347	392	369	382
4	414	459		377	441	495	369	352	373	385	394
5	402	454		396	451	485	403	333	393	373	409
6	402	455		393	471	511	397	348	381	399	408
7	391	443		399	492	505	373	347	369	411	396
			catheter blunted
mean blood pressure
hours	control						difelikefalin
0	118	83		107	127	100	118	103	99	114	113
1	124	82		118	129	101	113	97	94	104	116
2	115	94		119	129	118	101	104	96	95	96
3	117	82		118	125	130	104	87	87	98	82
4	111	80		104	128	132	91	90	89	87	81
5	102	81		104	123	126	101	92	95	92	70
6	100	83		102	124	120	89	90	87	95	76
7	100	84		87	126	125	90	90	98	93	70
			catheter blunted

## Sheet: supple Fig.2
Noradrenaline
	right kidney		left kidney
	sham	denervated	sham	denervated
	365.7	4.8	360.4	181.8
	489.5	13.4	523.3	27.3
	601	11.9	364	13.6
		39		27.2
		33.8		19.9
		16.9		24
		15.1		12.6
		85.9		15.1
		14.4		30.4
		0.6		0.8
		1.3		0.2
		26.8		25
		7.6		37.1
		1.2		17.2
		2.4		23.2
		30.5		12.9
		0.7		7.7
		18.6		5.1
		3.8		2.7
		32.3		6.1
		14.9		67.6
		7.8		7.9
		5		201.2
		data includes our historical control (gray) that is measured at the same HPLC assay to enhance the reliability of our denervation
